# Supplementary material for: The haplotype-resolved assembly of COL40 a cassava (Manihot esculenta) line with broad-spectrum resistance against viruses causing Cassava brown streak disease unveils a region of highly repeated elements on chromosome 12
Source: G3 (Bethesda). 2025 Apr 16;15(6):jkaf083. doi: 10.1093/g3journal/jkaf083 (PMC12134984; doi:10.1093/g3journal/jkaf083)
Supplement: jkaf083_Supplementary_Data [file jkaf083_supplementary_data.zip › Additional_File_5_G3-2024-405442.xlsx]

## Sheet: COL40 RNA-Seq libraries
COL40 RNA-Seq libraries
ERS20926298
ERS20926299
ERS20926300
ERS20926301
ERS20926302
ERS20926303
ERS20926304
ERS20926305
ERS20926306
ERS20926307
ERS20926308
ERS20926309
ERS20926310
ERS20926311
ERS20926312
ERS20926313
ERS20926314
ERS20926315
ERS20926316
ERS20926317
ERS20926318

## Sheet: RNA-Seq libraries
RNA-Seq libraries	Cultivar	Tissue	ReadType	Instrument	Type of Study
SRR19351399	-	Root	Paired	HiSeq X Ten	RNA-seq of cassava storage roots
SRR19351400	-	Root	Paired	HiSeq X Ten	RNA-seq of cassava storage roots
SRR19351401	-	Root	Paired	HiSeq X Ten	RNA-seq of cassava storage roots
SRR19351402	-	Root	Paired	HiSeq X Ten	RNA-seq of cassava storage roots
SRR25288231	H97	Tuber/Root	Paired	Illumina HiSeq 2000	Drought stress
SRR25288232	H97	Tuber/Root	Paired	Illumina HiSeq 2000	Drought stress
SRR25288235	H97	Tuber/Root	Paired	Illumina HiSeq 2000	Drought stress
SRR25288236	H97	Tuber/Root	Paired	Illumina HiSeq 2000	Drought stress
SRR25537338	TMEB117	Leaf	Paired	Illumina HiSeq 2500	-
SRR25537339	TMEB117	Leaf	Paired	Illumina HiSeq 2500	-
SRR25537340	TMEB117	Leaf	Paired	Illumina HiSeq 2500	-
SRR3629818	TME204	Leaf	Paired	Illumina HiSeq 2500	Physiology of cassava
SRR3629824	TME204	Stem	Paired	Illumina HiSeq 2500	Physiology of cassava
SRR3629835	TME204	Leaf	Paired	Illumina HiSeq 2500	Physiology of cassava
SRR3629837	TME204	Midvein	Paired	Illumina HiSeq 2500	Physiology of cassava
SRR3629838	TME204	Petiole	Paired	Illumina HiSeq 2500	Physiology of cassava
SRR3629840	TME204	Lateral Bud	Paired	Illumina HiSeq 2500	Physiology of cassava
SRR3629842	TME204	Stem	Paired	Illumina HiSeq 2500	Physiology of cassava
SRR3629843	TME204	Storage Root	Paired	Illumina HiSeq 2500	Physiology of cassava
SRR3629845	TME204	Fibrous root	Paired	Illumina HiSeq 2500	Physiology of cassava
SRR3629850	TME204	Shoot Apical Meristem	Paired	Illumina HiSeq 2500	Physiology of cassava
SRR3629851	TME204	Root Apical Meristem	Paired	Illumina HiSeq 2500	Physiology of cassava
SRR3629853	TME204	Leaf	Paired	Illumina HiSeq 2500	Physiology of cassava
SRR3629859	TME204	Stem	Paired	Illumina HiSeq 2500	Physiology of cassava
